# Supplementary material for: Specifying cellular context of transcription factor regulons for exploring context-specific gene regulation programs
Source: NAR Genom Bioinform. 2025 Jan 7;7(1):lqae178. doi: 10.1093/nargab/lqae178 (PMC11704787; doi:10.1093/nargab/lqae178)
Supplement: lqae178_Supplemental_Files [file lqae178_supplemental_files.zip]

Archive with 7 entries (7 files):
- Minaeva et al. 2024 v4.0 Supplementary Data.pdf
- Supplementary Table 1_ ENCODE RNA-Seq Accessions.xlsx
- Supplementary Table 2_ ENCODE DNase-Seq accesions.xlsx
- Supplementary Table 3_ ENCODE ATAC-Seq accesions.xlsx
- Supplementary Table 4_ Regulon Summary Statistics.xlsx
- Supplementary Table 5_ KEGG Enrichment Analysis Results for M2Kb-based Activity Estimates.xlsx
- Supplementary Table 6_ KEGG Enrichment Analysis Results for M2Kb-based Activity Estimates.xlsx
