# Supplementary material for: Specifying cellular context of transcription factor regulons for exploring context-specific gene regulation programs
Source: NAR Genom Bioinform. 2025 Jan 7;7(1):lqae178. doi: 10.1093/nargab/lqae178 (PMC11704787; doi:10.1093/nargab/lqae178)
Supplement: lqae178_Supplemental_Files [file lqae178_supplemental_files.zip › Supplementary Table 1_ ENCODE RNA-Seq Accessions.xlsx]

## Sheet: Sheet1
Cell line	Dataset	Replicates
K-562	ENCSR000CPH	ENCFF823JHX;ENCFF940GYO
GM12878	ENCSR843RJV	ENCFF466TFW;ENCFF748ROT
Hep-G2	ENCSR019MXZ	ENCFF555PLO;ENCFF607MJB
MCF-7	ENCSR000CWQ	ENCFF561BRN;ENCFF855YXZ;ENCFF152QTW
A-549	ENCSR632DQP	ENCFF856XAT;ENCFF522QKN;ENCFF907AQQ;ENCFF287KWK
HeLa-S3	ENCSR000CPR	ENCFF975NGG;ENCFF798WQM
HCT-116	ENCSR000CWM	ENCFF654QMA;ENCFF964VPA
SK-N-SH	ENCSR000CTT	ENCFF598CZA;ENCFF550PYH
MCF-10A	ENCSR815NTL	ENCFF210KCZ;ENCFF784ISI
IMR-90	ENCSR000CTQ	ENCFF083AEE;ENCFF033TRL
PC-3	ENCSR420NLC	ENCFF507MQQ;ENCFF479SJK
H9	ENCSR712BRU	ENCFF186WNQ;ENCFF750QEV
A-375	ENCSR504VXC	ENCFF713SNY;ENCFF147DCA
OCI-Ly7	ENCSR073XFZ	ENCFF638WZY;ENCFF990YAS
PANC-1	ENCSR128CYL	ENCFF838DGE
BE2C	ENCSR000BYK	ENCFF096DZG;ENCFF065WEQ
GM23338	ENCSR748GVH	ENCFF688VGT;ENCFF660BYF
Caco2	ENCSR469WPG	ENCFF495ZRV;ENCFF109GUX
BJ	ENCSR000COP	ENCFF281XBP;ENCFF756AWH
GM12891	ENCSR000CWK	ENCFF091TBX;ENCFF668IPL
HT29	ENCSR971GPJ	ENCFF551VHL;ENCFF456QNA
Jurkat	ENCSR000BXX	ENCFF275OXG;ENCFF476BHB
A673	ENCSR558SEE	ENCFF898FKI;ENCFF781RJW
G401	ENCSR653DFZ	ENCFF060XZT;ENCFF779OTR
HT1080	ENCSR535VTR	ENCFF833AQP;ENCFF259AKI
PC9	ENCSR743GKS	ENCFF259VEM;ENCFF517VQQ
GM12892	ENCSR000CWL	ENCFF933QVZ;ENCFF886NAC;ENCFF342XGZ
PFSK1	ENCSR000BYN	ENCFF725WYT;ENCFF287ZUR
U-87MG	ENCSR000BYO	ENCFF812UQT;ENCFF626YQL
Calu3	ENCSR897JEH	ENCFF871JYS;ENCFF956FVP
HUES64	ENCSR348EFG	ENCFF710VHO
H-1	ENCSR000COU	ENCFF888GIJ;ENCFF050XZF
HFF (c6)	ENCSR735JKB	ENCFF549CQZ;ENCFF873RVY
Karpas-422	ENCSR314LXG	ENCFF774GJC;ENCFF073GPB
NCI-H460	ENCSR164OCT	ENCFF659OAA;ENCFF891OQM
MG-63 (.3)	ENCSR971KNW	ENCFF025DEM;ENCFF479KLK
SK-MEL-5	ENCSR669KQU	ENCFF540KQY;ENCFF866ISH
GM23248	ENCSR510QZW	ENCFF084ABO;ENCFF740OVP
DAOY	ENCSR254JJM	ENCFF376PXD;ENCFF045JGM
SJSA1	ENCSR880EGO	ENCFF367ACK;ENCFF974PMA
