# Supplementary material for: Specifying cellular context of transcription factor regulons for exploring context-specific gene regulation programs
Source: NAR Genom Bioinform. 2025 Jan 7;7(1):lqae178. doi: 10.1093/nargab/lqae178 (PMC11704787; doi:10.1093/nargab/lqae178)
Supplement: lqae178_Supplemental_Files [file lqae178_supplemental_files.zip › Supplementary Table 2_ ENCODE DNase-Seq accesions.xlsx]

## Sheet: Sheet1
Cell line	Dataset	NarrowPeaks
K-562	ENCSR000EKS	ENCFF274YGF
GM12878	ENCSR000EMT	ENCFF759OLD
Hep-G2	ENCSR149XIL	ENCFF897NME
MCF-7	ENCSR000EPH	ENCFF835KCG
A-549	ENCSR136DNA	ENCFF793RUJ
HeLa-S3	ENCSR959ZXU	ENCFF049BHH
HCT-116	ENCSR000ENM	ENCFF240LRP
SK-N-SH	ENCSR000ELQ	ENCFF752OZB
MCF-10A	ENCSR789VGQ	ENCFF916CRB
IMR-90	ENCSR477RTP	ENCFF800DVI
PC-3	ENCSR052AWE	ENCFF698OMW
H9	ENCSR275ICP	ENCFF121PBD
A-375
OCI-Ly7	ENCSR489NAM	ENCFF903CVK
PANC-1	ENCSR000EPT	ENCFF842AOT
BE2C	ENCSR009KWQ	ENCFF744XSP
GM23338	ENCSR004SUL	ENCFF666TNT
Caco-2	ENCSR030HFV	ENCFF637OJO
BJ	ENCSR000EME	ENCFF812QOW
GM12891	ENCSR000EJE	ENCFF758ZIM
HT29	ENCSR814KRX	ENCFF094XEJ
Jurkat	ENCSR000EOS	ENCFF340IYE
A673	ENCSR346JWH	ENCFF281SJC
G401	ENCSR269SIA	ENCFF309YIK
HT1080	ENCSR000FDI	ENCFF385NWO
PC9	ENCSR940NLN	ENCFF233UDE
GM12892	ENCSR000EJF	ENCFF387DHT
PFSK1
U-87MG
Calu3	ENCSR366NBE	ENCFF930GWQ
HUES-64
H-1	ENCSR000EMU	ENCFF983UCL
HFF (c6)	ENCSR672EWY	ENCFF462ILY
Karpas-422	ENCSR019JDO	ENCFF544BQL
NCI-H460	ENCSR000FJH	ENCFF777QZB
MG-63 (.3)	ENCSR443YJP	ENCFF776STX
SK-MEL-5	ENCSR000FEK	ENCFF659HYC
GM23248	ENCSR217TAW	ENCFF767NOX
DAOY	ENCSR346IHH	ENCFF261RUO
SJSA1	ENCSR620WAR	ENCFF230FYF
