# Supplementary material for: Specifying cellular context of transcription factor regulons for exploring context-specific gene regulation programs
Source: NAR Genom Bioinform. 2025 Jan 7;7(1):lqae178. doi: 10.1093/nargab/lqae178 (PMC11704787; doi:10.1093/nargab/lqae178)
Supplement: lqae178_Supplemental_Files [file lqae178_supplemental_files.zip › Supplementary Table 3_ ENCODE ATAC-Seq accesions.xlsx]

## Sheet: Sheet1
Cell line	Dataset	NarrowPeaks
K-562	ENCSR483RKN	ENCFF558BLC
GM12878	ENCSR095QNB	ENCFF470YYO
Hep-G2	ENCSR042AWH	ENCFF913MQB
MCF-7	ENCSR422SUG	ENCFF821OEF
A-549	ENCSR032RGS	ENCFF899OMR
HeLa-S3
HCT-116	ENCSR872WGW	ENCFF296ZZB
SK-N-SH
MCF-10A
IMR-90	ENCSR200OML	ENCFF243NTP
PC-3	ENCSR499ASS	ENCFF811MOZ
H9
A-375
OCI-Ly7
PANC-1	ENCSR591PIX	ENCFF182SSP
BE2
GM23338	ENCSR485TLP	ENCFF567ZCX
Caco-2
BJ
GM12891
HT29
Jurkat
A673
G401
HT1080
PC9
GM12892
PFSK1
U-87MG
Calu3
HUES64
H-1
HFF (c6)
Karpas-422
NCI-H460
MG-63 (.3)
SK-MEL-5
GM23248
DAOY
SJSA1
