# Supplementary material for: Specifying cellular context of transcription factor regulons for exploring context-specific gene regulation programs
Source: NAR Genom Bioinform. 2025 Jan 7;7(1):lqae178. doi: 10.1093/nargab/lqae178 (PMC11704787; doi:10.1093/nargab/lqae178)
Supplement: lqae178_Supplemental_Files [file lqae178_supplemental_files.zip › Supplementary Table 4_ Regulon Summary Statistics.xlsx]

## Sheet: Sheet1
cell_line	S2Mb	M2Kb	S2Kb	S100Kb	M100Kb
K562	8625.39	3898.24	3283.42	7314.33	6377.4
HepG2	8814.74	5370.9	3822.36	7068.18	7400.98
MCF7	8549.46	4326.37	3509.67	6907.55	6696.41
GM12878	7325.21	3762.17	2988.74	5877.7	5701.26
A549	7394.8	3941.71	3034.23	5938.8	5873.83
HeLa-S3	9283.85	4557.53	3837.18	7715.33	6892.5
HCT116	8774.07	4433.4	3939.04	7462.29	6520.47
SK-N-SH	8705.2	3581.36	2912.82	6627.48	6234.55
MCF10A	7250.7	2427.77	1906.53	5320.43	5187.37
IMR90	10200.2	4661.68	3634.71	8043.93	7641.14
PC3	10273.3	4255.84	3652.04	8128.92	7283.44
H9	8242.6	2737.48	2188.24	6029.64	5815.4
A375	6857.42	3167.92	2933.5	5535	5155.5
OCI-Ly7	6282.7	2080.9	1621.1	4764.4	4430.6
PANC-1	10745	5430.33	4608.56	8862.11	8359.22
BE2C	9932.86	4877.57	3809.71	7456.29	7545.86
GM23338	4671	1611.62	1284.5	3126.25	3167.12
Caco2	12785.3	4104.17	2958.67	9586.83	8953
BJ	9848.16	4778.61	3967.81	8043.81	7522.97
GM12891	11357.3	5555.17	4829	9430.17	8515.83
HT29	9341.83	4124.67	3628	7562.33	6742.67
Jurkat	8138.14	4390.86	3300.71	6342.29	6350.62
A673	10925.1	4834	3637.57	8533.71	7933.29
G401	5179	3162.8	2948.6	4625.6	4434
HT1080	7659	3173	2627.75	6282.75	5663.75
PC9	10128.6	4817.4	3969	8115	7427.8
GM12892	10460.2	6451.75	5726.25	9172.75	8210.25
PFSK1	8835.75	5832.25	4802.75	7261	7279.5
U-87MG	12122.8	8470.75	6840	10125.5	9984.25
Calu3	2302	264.333	194	1442.33	1430.67
HUES64	9963.67	3768.67	2819.33	7645.33	7380.33
H1	2067	698	650	1389	1355
HFF	6473.33	1812.67	1315.33	4482	4653
Karpas422	5515	1728	1428	3817.5	3621.5
NCI-H460	913.5	267	267.5	644	619
MG-63-3	4245.5	1044	891.5	2759.5	2849.5
SK-MEL-5	86	17	27	56	58
GM23248	4176	439.5	302.5	2109.5	2312
DAOY	6312	5048	4809	5972	5750
SJSA1	6298	645	528	3908	3835
Average across cell lines	7676.55	3513.76	2885.87	6037.14	5729.12
