# Supplementary material for: Specifying cellular context of transcription factor regulons for exploring context-specific gene regulation programs
Source: NAR Genom Bioinform. 2025 Jan 7;7(1):lqae178. doi: 10.1093/nargab/lqae178 (PMC11704787; doi:10.1093/nargab/lqae178)
Supplement: lqae178_Supplemental_Files [file lqae178_supplemental_files.zip › Supplementary Table 5_ KEGG Enrichment Analysis Results for M2Kb-based Activity Estimates.xlsx]

## Sheet: hep_kegg_enrich_m2kb_hepg2
Gene_set	Term	Overlap	P-value	Adjusted P-value	Old P-value	Old Adjusted P-value	Odds Ratio	Combined Score	Genes
KEGG_2021_Human	Transcriptional misregulation in cancer	17/192	2.71585e-14	3.88366e-12	0	0	15.5468	485.637	ATF1;SMAD1;CEBPA;KMT2A;MAX;FUS;HDAC1;TFE3;SIX1;ETV4;ZEB1;SP1;SIN3A;MYC;NFKBIZ;PPARG;TCF3
KEGG_2021_Human	Human T-cell leukemia virus 1 infection	14/219	4.53427e-10	3.242e-08	0	0	10.6531	229.193	EGR1;JUN;SMAD3;TBP;NFYB;SRF;NFATC3;ETS1;CREB1;MYC;E2F1;EP300;TCF3;ATF4
KEGG_2021_Human	Maturity onset diabetes of the young	2024-05-26	9.14124e-07	4.35732e-05	0	0	34.9894	486.538	HNF4A;HNF4G;HNF1B;HNF1A;MNX1
KEGG_2021_Human	Hepatitis B	9/162	2.12687e-06	7.60356e-05	0	0	8.84912	115.577	JUN;SMAD3;CREB1;IRF3;MYC;E2F1;NFATC3;EP300;ATF4
KEGG_2021_Human	Cellular senescence	8/156	1.43131e-05	0.000385665	0	0	8.07207	90.0386	SMAD3;MYC;E2F1;NFATC3;GATA4;MYBL2;E2F4;ETS1
KEGG_2021_Human	Antigen processing and presentation	6/78	1.79385e-05	0.000385665	0	0	12.306	134.487	CREB1;NFYA;NFYB;NFYC;RFX5;RFXAP
KEGG_2021_Human	Wnt signaling pathway	8/166	2.24402e-05	0.000385665	0	0	7.55735	80.8988	TCF7L2;JUN;SMAD3;TBL1XR1;MYC;RUVBL1;NFATC3;EP300
KEGG_2021_Human	Thyroid hormone signaling pathway	7/121	2.3019e-05	0.000385665	0	0	9.11634	97.3552	MED1;THRB;SIN3A;HDAC1;MYC;EP300;GATA4
KEGG_2021_Human	Hepatocellular carcinoma	8/168	2.44597e-05	0.000385665	0	0	7.46212	79.2364	TCF7L2;SMARCC1;SMARCB1;SMAD3;SMARCC2;MYC;E2F1;ARID1A
KEGG_2021_Human	Cell cycle	7/124	2.69696e-05	0.000385665	0	0	8.88124	93.4378	SMAD3;TFDP2;HDAC1;MYC;E2F1;EP300;E2F4
KEGG_2021_Human	TGF-beta signaling pathway	6/94	5.18896e-05	0.000669555	0	0	10.0604	99.2597	SMAD1;SMAD3;SP1;MYC;EP300;E2F4
KEGG_2021_Human	Huntington disease	10/306	6.03597e-05	0.000669555	0	0	5.0842	49.394	REST;CREB1;TBP;SP1;HDAC1;SIN3A;EP300;PPARG;NRF1;RCOR1
KEGG_2021_Human	Prostate cancer	6/97	6.19046e-05	0.000669555	0	0	9.72724	94.2562	TCF7L2;CREB1;ZEB1;E2F1;EP300;ATF4
KEGG_2021_Human	Kaposi sarcoma-associated herpesvirus infection	8/193	6.55508e-05	0.000669555	0	0	6.44554	62.0878	TCF7L2;JUN;CREB1;IRF3;MYC;E2F1;NFATC3;EP300
KEGG_2021_Human	Viral carcinogenesis	8/203	9.33021e-05	0.00088948	0	0	6.11189	56.7163	JUN;CREB1;TBP;IRF3;HDAC1;SRF;EP300;ATF4
KEGG_2021_Human	Parathyroid hormone synthesis, secretion and action	6/106	0.00010151	0.000907247	0	0	8.84776	81.3583	MEF2A;EGR1;JUND;CREB1;SP1;ATF4
KEGG_2021_Human	Mitophagy	5/68	0.000114442	0.000962659	0	0	11.6384	105.624	JUN;SP1;TFE3;E2F1;ATF4
KEGG_2021_Human	Tuberculosis	7/180	0.000279652	0.00222168	0	0	5.98935	49.0047	CREB1;NFYA;NFYB;NFYC;RFX5;RFXAP;EP300
KEGG_2021_Human	Pathways in cancer	12/531	0.00036343	0.00273529	0	0	3.49368	27.6697	TCF7L2;CEBPA;JUN;SMAD3;MAX;SP1;HDAC1;MYC;E2F1;EP300;PPARG;ETS1
KEGG_2021_Human	Cushing syndrome	6/155	0.000785971	0.00535209	0	0	5.92337	42.3437	TCF7L2;CREB1;KMT2A;SP1;E2F1;ATF4
KEGG_2021_Human	Non-alcoholic fatty liver disease	6/155	0.000785971	0.00535209	0	0	5.92337	42.3437	SREBF1;CEBPA;JUN;MLX;PPARG;ATF4
KEGG_2021_Human	Human cytomegalovirus infection	7/225	0.00105343	0.00684731	0	0	4.74215	32.5108	CREB1;IRF3;SP1;MYC;E2F1;NFATC3;ATF4
KEGG_2021_Human	cGMP-PKG signaling pathway	6/167	0.00115664	0.00719127	0	0	5.47854	37.0472	MEF2A;CREB1;SRF;NFATC3;GATA4;ATF4
KEGG_2021_Human	Amphetamine addiction	4/69	0.0013978	0.00799542	0	0	8.95701	58.8732	JUN;CREB1;HDAC1;ATF4
KEGG_2021_Human	Renal cell carcinoma	4/69	0.0013978	0.00799542	0	0	8.95701	58.8732	JUN;TFE3;EP300;ETS1
KEGG_2021_Human	Chronic myeloid leukemia	4/76	0.00199772	0.0106392	0	0	8.08333	50.244	SMAD3;HDAC1;MYC;E2F1
KEGG_2021_Human	Osteoclast differentiation	5/127	0.00200879	0.0106392	0	0	5.99211	37.2123	JUN;JUND;CREB1;PPARG;FOSL2
KEGG_2021_Human	Thyroid cancer	3/37	0.00219145	0.011192	0	0	12.769	78.187	TCF7L2;MYC;PPARG
KEGG_2021_Human	Epstein-Barr virus infection	6/202	0.0030183	0.0148833	0	0	4.49223	26.0687	JUN;IRF3;HDAC1;SIN3A;MYC;E2F1
KEGG_2021_Human	Colorectal cancer	4/86	0.00313363	0.014937	0	0	7.09397	40.9008	TCF7L2;JUN;SMAD3;MYC
KEGG_2021_Human	Signaling pathways regulating pluripotency of stem cells	5/143	0.00335726	0.0154867	0	0	5.29308	30.1527	SMAD1;REST;SMAD3;MYC;TCF3
KEGG_2021_Human	Breast cancer	5/147	0.00377675	0.0166505	0	0	5.14293	28.6919	TCF7L2;JUN;SP1;MYC;E2F1
KEGG_2021_Human	Basal transcription factors	3/45	0.00384243	0.0166505	0	0	10.3326	57.4665	TBP;GTF2F1;TAF1
KEGG_2021_Human	MAPK signaling pathway	7/294	0.00471351	0.0198245	0	0	3.5894	19.2296	JUN;JUND;MAX;MYC;SRF;NFATC3;ATF4
KEGG_2021_Human	Cocaine addiction	3/49	0.00488857	0.0199733	0	0	9.43224	50.1876	JUN;CREB1;ATF4
KEGG_2021_Human	Longevity regulating pathway	4/102	0.00575574	0.022824	0	0	5.93097	30.5893	CREB1;HDAC1;PPARG;ATF4
KEGG_2021_Human	Thermogenesis	6/232	0.0059055	0.022824	0	0	3.88997	19.9628	SMARCC1;SMARCB1;CREB1;SMARCC2;PPARG;ARID1A
KEGG_2021_Human	MicroRNAs in cancer	7/310	0.00625618	0.023543	0	0	3.39708	17.2374	ZEB1;HDAC1;MYC;E2F1;DNMT3B;EP300;FOXP1
KEGG_2021_Human	Human papillomavirus infection	7/331	0.00881795	0.0323325	0	0	3.17349	15.0137	TCF7L2;CREB1;TBP;IRF3;HDAC1;E2F1;EP300
KEGG_2021_Human	AMPK signaling pathway	4/120	0.0101069	0.0361321	0	0	5.00609	23.0007	SREBF1;CREB1;HNF4A;PPARG
KEGG_2021_Human	Cortisol synthesis and secretion	3/65	0.0106879	0.0372774	0	0	6.99247	31.7363	CREB1;SP1;ATF4
KEGG_2021_Human	Acute myeloid leukemia	3/67	0.011604	0.0395088	0	0	6.77327	30.1844	CEBPA;TCF7L2;MYC
KEGG_2021_Human	Adherens junction	3/71	0.0135681	0.0451218	0	0	6.37355	27.4065	TCF7L2;SMAD3;EP300
KEGG_2021_Human	Apelin signaling pathway	4/137	0.015786	0.0501644	0	0	4.36245	18.0982	MEF2A;EGR1;SMAD3;NRF1
KEGG_2021_Human	Estrogen signaling pathway	4/137	0.015786	0.0501644	0	0	4.36245	18.0982	JUN;CREB1;SP1;ATF4
KEGG_2021_Human	Lipid and atherosclerosis	5/215	0.01777	0.0552416	0	0	3.46561	13.9672	JUN;IRF3;NFATC3;PPARG;ATF4
KEGG_2021_Human	Circadian rhythm	2/31	0.0198118	0.0602785	0	0	9.91054	38.864	CREB1;BHLHE40
KEGG_2021_Human	Gastric cancer	4/149	0.0208009	0.0619694	0	0	3.99899	15.4871	TCF7L2;SMAD3;MYC;E2F1
KEGG_2021_Human	Chemical carcinogenesis	5/239	0.026584	0.0763547	0	0	3.10636	11.2682	JUN;CREB1;MYC;E2F1;ATF4
KEGG_2021_Human	Small cell lung cancer	3/92	0.026828	0.0763547	0	0	4.86451	17.6013	MAX;MYC;E2F1
KEGG_2021_Human	GnRH signaling pathway	3/93	0.0275839	0.0763547	0	0	4.81022	17.2712	EGR1;JUN;ATF4
KEGG_2021_Human	Hippo signaling pathway	4/163	0.0277653	0.0763547	0	0	3.64428	13.061	SMAD1;TCF7L2;SMAD3;MYC
KEGG_2021_Human	Primary immunodeficiency	2/38	0.0290173	0.0782919	0	0	7.98068	28.2505	RFX5;RFXAP
KEGG_2021_Human	Aldosterone synthesis and secretion	3/98	0.0315328	0.0835035	0	0	4.5559	15.7485	ATF1;CREB1;ATF4
KEGG_2021_Human	AGE-RAGE signaling pathway in diabetic complications	3/100	0.033191	0.0852665	0	0	4.46151	15.1936	EGR1;JUN;SMAD3
KEGG_2021_Human	Bladder cancer	2/41	0.0333911	0.0852665	0	0	7.36566	25.0393	MYC;E2F1
KEGG_2021_Human	Melanogenesis	3/101	0.0340368	0.0853906	0	0	4.41576	14.9266	TCF7L2;CREB1;EP300
KEGG_2021_Human	Th17 cell differentiation	3/107	0.0393451	0.0953619	0	0	4.15974	13.4584	JUN;SMAD3;NFATC3
KEGG_2021_Human	Glucagon signaling pathway	3/107	0.0393451	0.0953619	0	0	4.15974	13.4584	CREB1;EP300;ATF4
KEGG_2021_Human	Insulin resistance	3/108	0.0402684	0.0959731	0	0	4.11992	13.2339	SREBF1;CREB1;MLX
KEGG_2021_Human	TNF signaling pathway	3/112	0.0440707	0.103313	0	0	3.96792	12.3877	JUN;CREB1;ATF4
KEGG_2021_Human	Growth hormone synthesis, secretion and action	3/119	0.0511389	0.116077	0	0	3.72716	11.0816	CREB1;EP300;ATF4
KEGG_2021_Human	Neurotrophin signaling pathway	3/119	0.0511389	0.116077	0	0	3.72716	11.0816	ZNF274;JUN;ATF4
KEGG_2021_Human	Relaxin signaling pathway	3/129	0.0621248	0.137201	0	0	3.42961	9.52956	JUN;CREB1;ATF4
KEGG_2021_Human	Endometrial cancer	2/58	0.0623643	0.137201	0	0	5.12526	14.2214	TCF7L2;MYC
KEGG_2021_Human	Notch signaling pathway	2/59	0.0642648	0.13924	0	0	5.03509	13.82	HDAC1;EP300
KEGG_2021_Human	Yersinia infection	3/137	0.0716363	0.152895	0	0	3.22355	8.49778	JUN;IRF3;NFATC3
KEGG_2021_Human	Inflammatory bowel disease	2/65	0.0760627	0.159955	0	0	4.55418	11.7325	JUN;SMAD3
KEGG_2021_Human	Spinocerebellar ataxia	3/143	0.0791729	0.163709	0	0	3.08446	7.82257	TBP;NFYA;SP1
KEGG_2021_Human	Long-term potentiation	2/67	0.0801372	0.163709	0	0	4.4136	11.14	EP300;ATF4
KEGG_2021_Human	Adrenergic signaling in cardiomyocytes	3/150	0.0883831	0.178011	0	0	2.93654	7.12427	CREB1;CREM;ATF4
KEGG_2021_Human	Thyroid hormone synthesis	2/75	0.0970745	0.189253	0	0	3.92833	9.16195	CREB1;ATF4
KEGG_2021_Human	Hepatitis C	3/157	0.098022	0.189253	0	0	2.80207	6.50798	IRF3;MYC;E2F1
KEGG_2021_Human	Pancreatic cancer	2/76	0.0992583	0.189253	0	0	3.87505	8.95148	SMAD3;E2F1
KEGG_2021_Human	Pertussis	2/76	0.0992583	0.189253	0	0	3.87505	8.95148	JUN;IRF3
KEGG_2021_Human	B cell receptor signaling pathway	2/81	0.110378	0.207686	0	0	3.62888	7.99747	JUN;NFATC3
KEGG_2021_Human	ErbB signaling pathway	2/85	0.119498	0.221925	0	0	3.45329	7.33636	JUN;MYC
KEGG_2021_Human	Insulin secretion	2/86	0.121807	0.223313	0	0	3.41201	7.18336	CREB1;ATF4
KEGG_2021_Human	PD-L1 expression and PD-1 checkpoint pathway in cancer	2/89	0.128798	0.233141	0	0	3.29385	6.75078	JUN;NFATC3
KEGG_2021_Human	Th1 and Th2 cell differentiation	2/92	0.135881	0.242887	0	0	3.18357	6.35434	JUN;NFATC3
KEGG_2021_Human	IL-17 signaling pathway	2/94	0.140651	0.247664	0	0	3.11405	6.10814	JUN;JUND
KEGG_2021_Human	Alcoholism	3/186	0.142017	0.247664	0	0	2.35455	4.59564	CREB1;HDAC1;ATF4
KEGG_2021_Human	Choline metabolism in cancer	2/98	0.150295	0.258942	0	0	2.9837	5.65457	JUN;SP1
KEGG_2021_Human	T cell receptor signaling pathway	2/104	0.164998	0.274357	0	0	2.80733	5.05832	JUN;NFATC3
KEGG_2021_Human	Toll-like receptor signaling pathway	2/104	0.164998	0.274357	0	0	2.80733	5.05832	JUN;IRF3
KEGG_2021_Human	C-type lectin receptor signaling pathway	2/104	0.164998	0.274357	0	0	2.80733	5.05832	JUN;NFATC3
KEGG_2021_Human	Human immunodeficiency virus 1 infection	3/212	0.185991	0.304669	0	0	2.05892	3.46322	JUN;IRF3;NFATC3
KEGG_2021_Human	Cholinergic synapse	2/113	0.187489	0.304669	0	0	2.57854	4.31656	CREB1;ATF4
KEGG_2021_Human	cAMP signaling pathway	3/216	0.193053	0.310187	0	0	2.01984	3.32221	JUN;CREB1;EP300
KEGG_2021_Human	FoxO signaling pathway	2/131	0.233524	0.371026	0	0	2.21672	3.22415	SMAD3;EP300
KEGG_2021_Human	Dopaminergic synapse	2/132	0.236107	0.371026	0	0	2.19955	3.17499	CREB1;ATF4
KEGG_2021_Human	Salmonella infection	3/249	0.25348	0.38675	0	0	1.74595	2.39626	TCF7L2;JUN;MYC
KEGG_2021_Human	Fluid shear stress and atherosclerosis	2/139	0.254227	0.38675	0	0	2.08643	2.85742	MEF2A;JUN
KEGG_2021_Human	Measles	2/139	0.254227	0.38675	0	0	2.08643	2.85742	JUN;IRF3
KEGG_2021_Human	Apoptosis	2/142	0.262005	0.394387	0	0	2.04141	2.73424	JUN;ATF4
KEGG_2021_Human	Vasopressin-regulated water reabsorption	1/44	0.266125	0.396415	0	0	3.31554	4.38908	CREB1
KEGG_2021_Human	Spliceosome	2/150	0.282748	0.416835	0	0	1.93028	2.43832	PHF5A;FUS
KEGG_2021_Human	Oxytocin signaling pathway	2/154	0.293106	0.427541	0	0	1.8791	2.30607	JUN;NFATC3
KEGG_2021_Human	Cysteine and methionine metabolism	1/50	0.296482	0.427541	0	0	2.90868	3.53627	DNMT3B
KEGG_2021_Human	Prion disease	3/273	0.29898	0.427541	0	0	1.58881	1.91829	EGR1;CREB1;ATF4
KEGG_2021_Human	JAK-STAT signaling pathway	2/162	0.313757	0.44423	0	0	1.78442	2.06839	MYC;EP300
KEGG_2021_Human	Legionellosis	1/57	0.330327	0.460546	0	0	2.54419	2.81813	HSF1
KEGG_2021_Human	Tight junction	2/169	0.331722	0.460546	0	0	1.70902	1.88583	JUN;GATA4
KEGG_2021_Human	Influenza A	2/172	0.339382	0.466651	0	0	1.6786	1.81394	IRF3;EP300
KEGG_2021_Human	Basal cell carcinoma	1/63	0.358047	0.478511	0	0	2.29728	2.35952	TCF7L2
KEGG_2021_Human	Cytosolic DNA-sensing pathway	1/63	0.358047	0.478511	0	0	2.29728	2.35952	IRF3
KEGG_2021_Human	Lysine degradation	1/63	0.358047	0.478511	0	0	2.29728	2.35952	KMT2A
KEGG_2021_Human	NOD-like receptor signaling pathway	2/181	0.362198	0.479576	0	0	1.59347	1.61828	JUN;IRF3
KEGG_2021_Human	Renin secretion	1/69	0.384627	0.496605	0	0	2.09395	2.00073	CREB1
KEGG_2021_Human	Central carbon metabolism in cancer	1/70	0.388949	0.496605	0	0	2.0635	1.94857	MYC
KEGG_2021_Human	Epithelial cell signaling in Helicobacter pylori infection	1/70	0.388949	0.496605	0	0	2.0635	1.94857	JUN
KEGG_2021_Human	RIG-I-like receptor signaling pathway	1/70	0.388949	0.496605	0	0	2.0635	1.94857	IRF3
KEGG_2021_Human	Melanoma	1/72	0.397504	0.498624	0	0	2.00517	1.84987	E2F1
KEGG_2021_Human	Non-small cell lung cancer	1/72	0.397504	0.498624	0	0	2.00517	1.84987	E2F1
KEGG_2021_Human	PPAR signaling pathway	1/74	0.40594	0.502247	0	0	1.95003	1.75805	PPARG
KEGG_2021_Human	Glioma	1/75	0.410114	0.502247	0	0	1.92359	1.71453	E2F1
KEGG_2021_Human	Diabetic cardiomyopathy	2/203	0.416628	0.502247	0	0	1.41748	1.24109	SMAD3;SP1
KEGG_2021_Human	Arrhythmogenic right ventricular cardiomyopathy	1/77	0.418374	0.502247	0	0	1.87278	1.6319	TCF7L2
KEGG_2021_Human	Leishmaniasis	1/77	0.418374	0.502247	0	0	1.87278	1.6319	JUN
KEGG_2021_Human	Proteoglycans in cancer	2/205	0.421466	0.502247	0	0	1.40337	1.21253	TFAP4;MYC
KEGG_2021_Human	PI3K-Akt signaling pathway	3/354	0.452049	0.53424	0	0	1.21711	0.96634	CREB1;MYC;ATF4
KEGG_2021_Human	Rheumatoid arthritis	1/93	0.480454	0.563155	0	0	1.54582	1.13313	JUN
KEGG_2021_Human	Coronavirus disease	2/232	0.484644	0.563448	0	0	1.23693	0.895955	JUN;IRF3
KEGG_2021_Human	Circadian entrainment	1/97	0.494917	0.57025	0	0	1.48112	1.04176	CREB1
KEGG_2021_Human	mRNA surveillance pathway	1/98	0.49847	0.57025	0	0	1.46577	1.02049	FUS
KEGG_2021_Human	Chagas disease	1/102	0.512435	0.580673	0	0	1.40744	0.940987	JUN
KEGG_2021_Human	Shigellosis	2/246	0.515702	0.580673	0	0	1.16512	0.771574	JUN;IRF3
KEGG_2021_Human	HIF-1 signaling pathway	1/109	0.53595	0.598757	0	0	1.31575	0.82065	EP300
KEGG_2021_Human	Insulin signaling pathway	1/137	0.619271	0.686479	0	0	1.04338	0.499998	SREBF1
KEGG_2021_Human	Herpes simplex virus 1 infection	3/498	0.681004	0.749104	0	0	0.856669	0.329121	IRF3;ZNF256;HCFC1
KEGG_2021_Human	Neuroactive ligand-receptor interaction	2/341	0.692393	0.755818	0	0	0.834552	0.306783	THRB;NR3C1
KEGG_2021_Human	Protein processing in endoplasmic reticulum	1/171	0.700715	0.759108	0	0	0.833263	0.296353	ATF4
KEGG_2021_Human	Axon guidance	1/182	0.723161	0.774214	0	0	0.782185	0.253525	NFATC3
KEGG_2021_Human	Amyotrophic lateral sclerosis	2/364	0.726317	0.774214	0	0	0.780607	0.249613	FUS;ATF4
KEGG_2021_Human	RNA transport	1/186	0.730901	0.774214	0	0	0.765118	0.239847	FUS
KEGG_2021_Human	Neutrophil extracellular trap formation	1/189	0.736565	0.774477	0	0	0.752794	0.230172	HDAC1
KEGG_2021_Human	Pathogenic Escherichia coli infection	1/197	0.751098	0.783992	0	0	0.721774	0.206586	JUN
KEGG_2021_Human	Focal adhesion	1/201	0.758062	0.785529	0	0	0.707194	0.195885	JUN
KEGG_2021_Human	Ras signaling pathway	1/232	0.805869	0.82906	0	0	0.611324	0.131944	ETS1
KEGG_2021_Human	Parkinson disease	1/249	0.827972	0.8434	0	0	0.568926	0.1074	ATF4
KEGG_2021_Human	Endocytosis	1/252	0.831604	0.8434	0	0	0.56204	0.103639	SMAD3
KEGG_2021_Human	Pathways of neurodegeneration	2/475	0.848706	0.854683	0	0	0.594019	0.0974442	FUS;ATF4
KEGG_2021_Human	Alzheimer disease	1/369	0.926927	0.926927	0	0	0.38106	0.0289152	ATF4
