# Supplementary material for: Specifying cellular context of transcription factor regulons for exploring context-specific gene regulation programs
Source: NAR Genom Bioinform. 2025 Jan 7;7(1):lqae178. doi: 10.1093/nargab/lqae178 (PMC11704787; doi:10.1093/nargab/lqae178)
Supplement: lqae178_Supplemental_Files [file lqae178_supplemental_files.zip › Supplementary Table 6_ KEGG Enrichment Analysis Results for M2Kb-based Activity Estimates.xlsx]

## Sheet: hep_kegg_enrich_collectri
Gene_set	Term	Overlap	P-value	Adjusted P-value	Old P-value	Old Adjusted P-value	Odds Ratio	Combined Score	Genes
KEGG_2021_Human	Transcriptional misregulation in cancer	10/192	3.11967e-11	4.11796e-09	0	0	27.8515	673.748	SMAD1;CEBPA;CEBPB;RXRA;SP1;TFE3;PPARG;TCF3;ETV4;TP53
KEGG_2021_Human	Human T-cell leukemia virus 1 infection	10/219	1.14172e-10	7.53538e-09	0	0	24.2203	554.484	ATF2;EGR1;JUN;TBP;CREB1;SRF;E2F1;TCF3;TP53;ETS1
KEGG_2021_Human	Pathways in cancer	11/531	4.8715e-08	2.14346e-06	0	0	10.8169	182.126	TCF7L2;CEBPA;JUN;RXRA;SP1;E2F1;ARNT;PPARG;TP53;ETS1;NFE2L2
KEGG_2021_Human	Cushing syndrome	7/155	9.58176e-08	3.16198e-06	0	0	22.3007	360.397	NR5A1;ATF2;TCF7L2;CREB1;SP1;E2F1;ARNT
KEGG_2021_Human	Parathyroid hormone synthesis, secretion and action	6/106	2.23284e-07	5.89471e-06	0	0	27.6991	424.206	ATF2;EGR1;RXRA;JUND;CREB1;SP1
KEGG_2021_Human	Viral carcinogenesis	7/203	5.98999e-07	1.25269e-05	0	0	16.7985	240.689	ATF2;JUN;TBP;CREB1;IRF3;SRF;TP53
KEGG_2021_Human	Mitophagy	5/68	6.64303e-07	1.25269e-05	0	0	35.873	510.277	JUN;SP1;TFE3;E2F1;TP53
KEGG_2021_Human	Thyroid cancer	4/37	1.97832e-06	3.26422e-05	0	0	53.6512	704.615	TCF7L2;RXRA;PPARG;TP53
KEGG_2021_Human	Hepatitis B	6/162	2.69838e-06	3.95762e-05	0	0	17.7057	227.038	ATF2;JUN;CREB1;IRF3;E2F1;TP53
KEGG_2021_Human	Longevity regulating pathway	5/102	4.98723e-06	6.58314e-05	0	0	23.2591	283.962	ATF2;CREB1;PPARG;TP53;PPARGC1A
KEGG_2021_Human	Kaposi sarcoma-associated herpesvirus infection	6/193	7.39779e-06	8.87735e-05	0	0	14.7474	174.231	TCF7L2;JUN;CREB1;IRF3;E2F1;TP53
KEGG_2021_Human	Huntington disease	7/306	9.07482e-06	9.9823e-05	0	0	10.9543	127.179	TBP;CREB1;SP1;PPARG;NRF1;TP53;PPARGC1A
KEGG_2021_Human	AMPK signaling pathway	5/120	1.10409e-05	0.000112107	0	0	19.6008	223.722	SREBF1;CREB1;HNF4A;PPARG;PPARGC1A
KEGG_2021_Human	Lipid and atherosclerosis	6/215	1.36857e-05	0.000129037	0	0	13.1804	147.609	JUN;RXRA;IRF3;PPARG;TP53;NFE2L2
KEGG_2021_Human	Human cytomegalovirus infection	6/225	1.77045e-05	0.0001558	0	0	12.5722	137.561	ATF2;CREB1;IRF3;SP1;E2F1;TP53
KEGG_2021_Human	Cortisol synthesis and secretion	4/65	1.92843e-05	0.000159095	0	0	28.9836	314.652	NR5A1;ATF2;CREB1;SP1
KEGG_2021_Human	Renal cell carcinoma	4/69	2.44474e-05	0.000182464	0	0	27.1945	288.778	JUN;TFE3;ARNT;ETS1
KEGG_2021_Human	Chemical carcinogenesis	6/239	2.48814e-05	0.000182464	0	0	11.8084	125.185	ATF2;JUN;RXRA;CREB1;E2F1;ARNT
KEGG_2021_Human	Breast cancer	5/147	2.94441e-05	0.000204559	0	0	15.8523	165.387	TCF7L2;JUN;SP1;E2F1;TP53
KEGG_2021_Human	Maturity onset diabetes of the young	2024-03-26	3.45325e-05	0.000227914	0	0	56.5066	580.527	HNF4A;ONECUT1;HNF1A
KEGG_2021_Human	Non-alcoholic fatty liver disease	5/155	3.79543e-05	0.000234836	0	0	15.0008	152.695	SREBF1;CEBPA;JUN;RXRA;PPARG
KEGG_2021_Human	Cellular senescence	5/156	3.91393e-05	0.000234836	0	0	14.9007	151.218	E2F1;GATA4;E2F4;TP53;ETS1
KEGG_2021_Human	Prostate cancer	4/97	9.31759e-05	0.000534748	0	0	18.9802	176.155	TCF7L2;CREB1;E2F1;TP53
KEGG_2021_Human	Human papillomavirus infection	6/331	0.000150788	0.000829332	0	0	8.42619	74.1474	TCF7L2;TBP;CREB1;IRF3;E2F1;TP53
KEGG_2021_Human	TNF signaling pathway	4/112	0.000162583	0.000858436	0	0	16.3317	142.483	ATF2;JUN;CEBPB;CREB1
KEGG_2021_Human	Cocaine addiction	3/49	0.000235203	0.00119411	0	0	28.2207	235.786	ATF2;JUN;CREB1
KEGG_2021_Human	Osteoclast differentiation	4/127	0.000263349	0.00128748	0	0	14.3292	118.102	JUN;JUND;CREB1;PPARG
KEGG_2021_Human	Estrogen signaling pathway	4/137	0.000351507	0.00165711	0	0	13.2451	105.342	ATF2;JUN;CREB1;SP1
KEGG_2021_Human	Gastric cancer	4/149	0.000483072	0.00219881	0	0	12.1416	92.7054	TCF7L2;RXRA;E2F1;TP53
KEGG_2021_Human	Hepatitis C	4/157	0.000588226	0.0025882	0	0	11.5021	85.5573	RXRA;IRF3;E2F1;TP53
KEGG_2021_Human	Amphetamine addiction	3/69	0.000646262	0.00275183	0	0	19.6492	144.31	ATF2;JUN;CREB1
KEGG_2021_Human	Non-small cell lung cancer	3/72	0.000731859	0.00285913	0	0	18.7921	135.677	RXRA;E2F1;TP53
KEGG_2021_Human	cGMP-PKG signaling pathway	4/167	0.000741379	0.00285913	0	0	10.791	77.7707	ATF2;CREB1;SRF;GATA4
KEGG_2021_Human	MAPK signaling pathway	5/294	0.000745257	0.00285913	0	0	7.7312	55.6784	ATF2;JUN;JUND;SRF;TP53
KEGG_2021_Human	Hepatocellular carcinoma	4/168	0.000758102	0.00285913	0	0	10.7247	77.0534	TCF7L2;E2F1;TP53;NFE2L2
KEGG_2021_Human	Colorectal cancer	3/86	0.00122602	0.00449542	0	0	15.6113	104.658	TCF7L2;JUN;TP53
KEGG_2021_Human	Small cell lung cancer	3/92	0.00148904	0.0052108	0	0	14.5545	94.7442	RXRA;E2F1;TP53
KEGG_2021_Human	Epstein-Barr virus infection	4/202	0.00150008	0.0052108	0	0	8.86779	57.6605	JUN;IRF3;E2F1;TP53
KEGG_2021_Human	TGF-beta signaling pathway	3/94	0.00158396	0.00522705	0	0	14.2332	91.773	SMAD1;SP1;E2F4
KEGG_2021_Human	IL-17 signaling pathway	3/94	0.00158396	0.00522705	0	0	14.2332	91.773	JUN;CEBPB;JUND
KEGG_2021_Human	Glucagon signaling pathway	3/107	0.00229377	0.00738481	0	0	12.4459	75.6405	ATF2;CREB1;PPARGC1A
KEGG_2021_Human	Insulin resistance	3/108	0.00235527	0.00740227	0	0	12.3267	74.5902	SREBF1;CREB1;PPARGC1A
KEGG_2021_Human	Thermogenesis	4/232	0.00248348	0.0076237	0	0	7.68928	46.121	ATF2;CREB1;PPARG;PPARGC1A
KEGG_2021_Human	Circadian rhythm	2/31	0.002613	0.007839	0	0	29.2326	173.854	CREB1;BHLHE40
KEGG_2021_Human	Thyroid hormone signaling pathway	3/121	0.00324921	0.00953101	0	0	10.9615	62.8022	RXRA;GATA4;TP53
KEGG_2021_Human	Cell cycle	3/124	0.00348115	0.00998937	0	0	10.6881	60.4989	E2F1;E2F4;TP53
KEGG_2021_Human	Relaxin signaling pathway	3/129	0.00388979	0.0109245	0	0	10.2614	56.9445	ATF2;JUN;CREB1
KEGG_2021_Human	Bladder cancer	2/41	0.00453658	0.0123981	0	0	21.7261	117.225	E2F1;TP53
KEGG_2021_Human	Apelin signaling pathway	3/137	0.00460234	0.0123981	0	0	9.64487	51.9009	EGR1;NRF1;PPARGC1A
KEGG_2021_Human	Fluid shear stress and atherosclerosis	3/139	0.00479199	0.0124028	0	0	9.50208	50.7488	JUN;TP53;NFE2L2
KEGG_2021_Human	Measles	3/139	0.00479199	0.0124028	0	0	9.50208	50.7488	JUN;IRF3;TP53
KEGG_2021_Human	Signaling pathways regulating pluripotency of stem cells	3/143	0.00518536	0.0131628	0	0	9.22873	48.5608	SMAD1;ONECUT1;TCF3
KEGG_2021_Human	Wnt signaling pathway	3/166	0.00782227	0.0194819	0	0	7.91731	38.4051	TCF7L2;JUN;TP53
KEGG_2021_Human	Endometrial cancer	2/58	0.00890634	0.0217711	0	0	15.1178	71.3709	TCF7L2;TP53
KEGG_2021_Human	Basal cell carcinoma	2/63	0.0104413	0.0250592	0	0	13.8751	63.2981	TCF7L2;TP53
KEGG_2021_Human	PI3K-Akt signaling pathway	4/354	0.0109308	0.0257654	0	0	4.97803	22.4817	ATF2;RXRA;CREB1;TP53
KEGG_2021_Human	Acute myeloid leukemia	2/67	0.0117475	0.0272048	0	0	13.0187	57.8564	TCF7L2;CEBPA
KEGG_2021_Human	Adipocytokine signaling pathway	2/69	0.0124262	0.0282803	0	0	12.6288	55.4144	RXRA;PPARGC1A
KEGG_2021_Human	Melanoma	2/72	0.0134757	0.030149	0	0	12.0857	52.0516	E2F1;TP53
KEGG_2021_Human	PPAR signaling pathway	2/74	0.0141961	0.0303251	0	0	11.7488	49.9888	RXRA;PPARG
KEGG_2021_Human	Thyroid hormone synthesis	2/75	0.0145624	0.0303251	0	0	11.5873	49.0063	ATF2;CREB1
KEGG_2021_Human	Glioma	2/75	0.0145624	0.0303251	0	0	11.5873	49.0063	E2F1;TP53
KEGG_2021_Human	Chronic myeloid leukemia	2/76	0.0149328	0.0303251	0	0	11.4301	48.0545	E2F1;TP53
KEGG_2021_Human	Pancreatic cancer	2/76	0.0149328	0.0303251	0	0	11.4301	48.0545	E2F1;TP53
KEGG_2021_Human	Pertussis	2/76	0.0149328	0.0303251	0	0	11.4301	48.0545	JUN;IRF3
KEGG_2021_Human	Insulin secretion	2/86	0.0188565	0.0377131	0	0	10.0643	39.9644	ATF2;CREB1
KEGG_2021_Human	GnRH signaling pathway	2/93	0.0218331	0.0430145	0	0	9.28688	35.5161	EGR1;JUN
KEGG_2021_Human	Shigellosis	3/246	0.0223559	0.0433967	0	0	5.28932	20.1029	JUN;IRF3;TP53
KEGG_2021_Human	Aldosterone synthesis and secretion	2/98	0.0240708	0.0453906	0	0	8.80098	32.7991	ATF2;CREB1
KEGG_2021_Human	Choline metabolism in cancer	2/98	0.0240708	0.0453906	0	0	8.80098	32.7991	JUN;SP1
KEGG_2021_Human	AGE-RAGE signaling pathway in diabetic complications	2/100	0.0249912	0.0464625	0	0	8.6205	31.803	EGR1;JUN
KEGG_2021_Human	Melanogenesis	2/101	0.0254568	0.0466707	0	0	8.53299	31.3227	TCF7L2;CREB1
KEGG_2021_Human	Toll-like receptor signaling pathway	2/104	0.0268746	0.0485952	0	0	8.28077	29.948	JUN;IRF3
KEGG_2021_Human	Th17 cell differentiation	2/107	0.0283239	0.0505237	0	0	8.04296	28.6655	JUN;RXRA
KEGG_2021_Human	Prion disease	3/273	0.0292273	0.05144	0	0	4.75386	16.7938	ATF2;EGR1;CREB1
KEGG_2021_Human	Growth hormone synthesis, secretion and action	2/119	0.0344246	0.0590136	0	0	7.21368	24.3028	ATF2;CREB1
KEGG_2021_Human	Neurotrophin signaling pathway	2/119	0.0344246	0.0590136	0	0	7.21368	24.3028	JUN;TP53
KEGG_2021_Human	MicroRNAs in cancer	3/310	0.0402614	0.0681346	0	0	4.17306	13.4054	E2F1;TP53;FOXP1
KEGG_2021_Human	Dopaminergic synapse	2/132	0.0415539	0.0694318	0	0	6.48805	20.637	ATF2;CREB1
KEGG_2021_Human	Yersinia infection	2/137	0.0444319	0.0724076	0	0	6.24618	19.4493	JUN;IRF3
KEGG_2021_Human	Insulin signaling pathway	2/137	0.0444319	0.0724076	0	0	6.24618	19.4493	SREBF1;PPARGC1A
KEGG_2021_Human	Apoptosis	2/142	0.0473822	0.0762738	0	0	6.02158	18.3629	JUN;TP53
KEGG_2021_Human	Spinocerebellar ataxia	2/143	0.0479807	0.0763067	0	0	5.97857	18.1567	TBP;SP1
KEGG_2021_Human	Adrenergic signaling in cardiomyocytes	2/150	0.0522476	0.0821034	0	0	5.69379	16.8067	ATF2;CREB1
KEGG_2021_Human	Hippo signaling pathway	2/163	0.0605153	0.0939767	0	0	5.23061	14.6711	TCF7L2;SMAD1
KEGG_2021_Human	Tight junction	2/169	0.0644739	0.0989599	0	0	5.04115	13.8203	JUN;GATA4
KEGG_2021_Human	Tuberculosis	2/180	0.0719511	0.108967	0	0	4.72699	12.4403	CEBPB;CREB1
KEGG_2021_Human	NOD-like receptor signaling pathway	2/181	0.0726444	0.108967	0	0	4.70034	12.3251	JUN;IRF3
KEGG_2021_Human	Alcoholism	2/186	0.0761437	0.112932	0	0	4.57146	11.7721	ATF2;CREB1
KEGG_2021_Human	Human immunodeficiency virus 1 infection	2/212	0.0951581	0.138922	0	0	4.0002	9.40934	JUN;IRF3
KEGG_2021_Human	Ferroptosis	1/41	0.095772	0.138922	0	0	10.3703	24.3265	TP53
KEGG_2021_Human	cAMP signaling pathway	2/216	0.0981958	0.14089	0	0	3.92464	9.10827	JUN;CREB1
KEGG_2021_Human	Vasopressin-regulated water reabsorption	1/44	0.102416	0.145364	0	0	9.64535	21.979	CREB1
KEGG_2021_Human	Basal transcription factors	1/45	0.10462	0.146913	0	0	9.42566	21.2777	TBP
KEGG_2021_Human	Coronavirus disease	2/232	0.110615	0.153696	0	0	3.64866	8.03326	JUN;IRF3
KEGG_2021_Human	Herpes simplex virus 1 infection	3/498	0.122494	0.167341	0	0	2.56337	5.38229	IRF3;TP53;HCFC1
KEGG_2021_Human	Salmonella infection	2/249	0.124238	0.167341	0	0	3.39461	7.07965	TCF7L2;JUN
KEGG_2021_Human	Parkinson disease	2/249	0.124238	0.167341	0	0	3.39461	7.07965	TP53;NFE2L2
KEGG_2021_Human	Cytosolic DNA-sensing pathway	1/63	0.143396	0.191194	0	0	6.68313	12.9796	IRF3
KEGG_2021_Human	Inflammatory bowel disease	1/65	0.147601	0.194834	0	0	6.47363	12.3856	JUN
KEGG_2021_Human	Renin secretion	1/69	0.155952	0.200573	0	0	6.09161	11.3195	CREB1
KEGG_2021_Human	Central carbon metabolism in cancer	1/70	0.158027	0.200573	0	0	6.00302	11.0755	TP53
KEGG_2021_Human	Epithelial cell signaling in Helicobacter pylori infection	1/70	0.158027	0.200573	0	0	6.00302	11.0755	JUN
KEGG_2021_Human	RIG-I-like receptor signaling pathway	1/70	0.158027	0.200573	0	0	6.00302	11.0755	IRF3
KEGG_2021_Human	Adherens junction	1/71	0.160097	0.201265	0	0	5.91696	10.8397	TCF7L2
KEGG_2021_Human	p53 signaling pathway	1/73	0.164222	0.204503	0	0	5.75203	10.3912	TP53
KEGG_2021_Human	Arrhythmogenic right ventricular cardiomyopathy	1/77	0.172413	0.210727	0	0	5.44819	9.57717	TCF7L2
KEGG_2021_Human	Leishmaniasis	1/77	0.172413	0.210727	0	0	5.44819	9.57717	JUN
KEGG_2021_Human	Antigen processing and presentation	1/78	0.174449	0.211259	0	0	5.37716	9.3892	CREB1
KEGG_2021_Human	B cell receptor signaling pathway	1/81	0.180525	0.216631	0	0	5.17474	8.85855	JUN
KEGG_2021_Human	ErbB signaling pathway	1/85	0.18856	0.224233	0	0	4.92733	8.22046	JUN
KEGG_2021_Human	PD-L1 expression and PD-1 checkpoint pathway in cancer	1/89	0.196517	0.231609	0	0	4.70241	7.65086	JUN
KEGG_2021_Human	Bile secretion	1/90	0.198494	0.23187	0	0	4.64934	7.51796	RXRA
KEGG_2021_Human	Th1 and Th2 cell differentiation	1/92	0.202435	0.234398	0	0	4.5467	7.26262	JUN
KEGG_2021_Human	Rheumatoid arthritis	1/93	0.204398	0.234613	0	0	4.49706	7.13992	JUN
KEGG_2021_Human	Circadian entrainment	1/97	0.212203	0.241472	0	0	4.30881	6.67957	CREB1
KEGG_2021_Human	Chagas disease	1/102	0.221854	0.250297	0	0	4.09447	6.1652	JUN
KEGG_2021_Human	T cell receptor signaling pathway	1/104	0.225682	0.250336	0	0	4.01456	5.9762	JUN
KEGG_2021_Human	C-type lectin receptor signaling pathway	1/104	0.225682	0.250336	0	0	4.01456	5.9762	JUN
KEGG_2021_Human	HIF-1 signaling pathway	1/109	0.235171	0.258688	0	0	3.82774	5.54044	ARNT
KEGG_2021_Human	Cholinergic synapse	1/113	0.24268	0.264742	0	0	3.69029	5.2255	CREB1
KEGG_2021_Human	Sphingolipid signaling pathway	1/119	0.253808	0.274612	0	0	3.50159	4.8013	TP53
KEGG_2021_Human	Oxytocin signaling pathway	1/154	0.315602	0.338695	0	0	2.69581	3.109	JUN
KEGG_2021_Human	Protein processing in endoplasmic reticulum	1/171	0.343779	0.364744	0	0	2.42414	2.58839	NFE2L2
KEGG_2021_Human	Influenza A	1/172	0.345401	0.364744	0	0	2.40984	2.56178	IRF3
KEGG_2021_Human	Pathogenic Escherichia coli infection	1/197	0.384689	0.403008	0	0	2.09981	2.00599	JUN
KEGG_2021_Human	Focal adhesion	1/201	0.390757	0.405993	0	0	2.0574	1.93327	JUN
KEGG_2021_Human	Diabetic cardiomyopathy	1/203	0.393769	0.405993	0	0	2.03682	1.8983	SP1
KEGG_2021_Human	Proteoglycans in cancer	1/205	0.396766	0.405993	0	0	2.01665	1.8642	TP53
KEGG_2021_Human	Ras signaling pathway	1/232	0.435837	0.442542	0	0	1.7785	1.47702	ETS1
KEGG_2021_Human	Neuroactive ligand-receptor interaction	1/341	0.569873	0.574223	0	0	1.20165	0.675741	NR3C1
KEGG_2021_Human	Amyotrophic lateral sclerosis	1/364	0.593879	0.593879	0	0	1.1242	0.585795	TP53
